# Supplementary material for: Electrochemical Investigation of Curcumin–DNA Interaction by Using Hydroxyapatite Nanoparticles–Ionic Liquids Based Composite Electrodes
Source: Materials (Basel). 2021 Aug 3;14(15):4344. doi: 10.3390/ma14154344 (PMC8347690; doi:10.3390/ma14154344)
Supplement: Supplementary file 1 [file materials-14-04344-s001.zip]

Archive with 1 entries (1 files):
- materials-1280029 - supplementary.pdf
